# Supplementary material for: Reproducible Bioinformatics Analysis Workflows for Detecting IGH Gene Fusions in B-Cell Acute Lymphoblastic Leukaemia Patients
Source: Cancers (Basel). 2023 Sep 26;15(19):4731. doi: 10.3390/cancers15194731 (PMC10571859; doi:10.3390/cancers15194731)
Supplement: Supplementary file 1 [file cancers-15-04731-s001.zip]

Archive with 2 entries (2 files):
- Analysis-Workflow_B-ALL_SupplementaryData.pdf
- Analysis-Workflow_B-ALL_SupplementaryTables.xlsx
