# Supplementary material for: Reproducible Bioinformatics Analysis Workflows for Detecting IGH Gene Fusions in B-Cell Acute Lymphoblastic Leukaemia Patients
Source: Cancers (Basel). 2023 Sep 26;15(19):4731. doi: 10.3390/cancers15194731 (PMC10571859; doi:10.3390/cancers15194731)
Supplement: Supplementary file 1 [file cancers-15-04731-s001.zip › Analysis-Workflow_B-ALL_SupplementaryTables.xlsx]

## Sheet: Supp.tableS1
Supplementary table S1: Patient information, clinical information and reported genomic alterations for patients in the study cohort.
Sample Identifier	Gene Fusion	Subtype	Time Point*	Age Group#	Sex	Candidate Fusion (PCR)Ω	CRLF2 (FISH)€
A7798-285214	IGH::DUX4	DUX4r	Dx	CHII	F	NA	NA
ADI-0057	IGH::DUX4	DUX4r	Dx	ADI	M	NA	NA
ADI-0087	IGH::CRLF2	CRLF2r	Dx	ADI	M	IGH::CRLF2	IGH::CRLF2
ADI-0126	IGH::CRLF2	CRLF2r	Dx	ADI	F	NA	IGH::CRLF2
ADI-0140	IGH::CRLF2	CRLF2r	Dx	ADI	M	NA	IGH::CRLF2
ADI-0141	IGH::EPOR	Ph-like JAK	Dx	ADI	F	IGH::EPOR	NA
ADI-0158	IGH::CRLF2	CRLF2r	Dx	ADI	F	IGH::CRLF2	IGH::CRLF2
ADI-0326	IGH::DUX4	DUX4r	Dx	ADI	F	NA	NA
ADI-BNEOOT111DA	IGH::CRLF2	CRLF2r	Dx	ADI	M	NA	IGH::CRLF2
ADII-0054	IGH::CRLF2	CRLF2r	Dx	ADII	F	IGH::CRLF2	IGH::CRLF2
AYAI-0048	IGH::DUX4	DUX4r	Dx	AYAI	M	NA	NA
AYAI-0053	IGH::DUX4	DUX4r	Dx	AYAI	M	NA	NA
AYAI-0131	IGH::CRLF2	CRLF2r	Dx	AYAI	M	NA	IGH::CRLF2
AYAI-0213	IGH::DUX4	DUX4r	Dx	AYAI	M	Unknown	NA
AYAI-0321-REL1-BM	IGH::DUX4	DUX4r	REL1	AYAI	M	NA	NA
AYAI-0380	IGH::DUX4	DUX4r	Dx	AYAI	M	NA	NA
AYAII-0007	IGH::CRLF2	CRLF2r	Dx	AYAII	M	NA	IGH::CRLF2
AYAII-0094	IGH::DUX4	DUX4r	Dx	AYAII	F	NA	NA
AYAII-0103	IGH::CRLF2	CRLF2r	Dx	AYAII	M	Unknown	IGH::CRLF2
AYAII-0132	IGH::DUX4	DUX4r	Dx	AYAII	M	NA	NA
AYAII-B08RC	IGH::DUX4	DUX4r	Dx	AYAII	M	NA	NA
CH-A1516	IGH::EPOR	Ph-like JAK	Dx	CHI	F	IGH::EPOR	NA
CH-A1725	IGH::CRLF2	CRLF2r	Dx	CHII	M	NA	IGH::CRLF2
CH-A2497	IGH::CRLF2	CRLF2r	Dx	AYAI	F	IGH::CRLF2	IGH::CRLF2
CH-A3019	IGH::CRLF2	CRLF2r	Dx	CHII	F	NA	IGH::CRLF2
CH-A3086	IGH::DUX4	DUX4r	Dx	CHII	F	Unknown	NA
CH-A3326	IGH::CRLF2	CRLF2r	REL1	CH	F	NA	IGH::CRLF2
CH-A4513	IGH::EPOR	Ph-like JAK	Dx	CHII	F	IGH::EPOR	NA
CH-A5164	IGH::CRLF2	CRLF2r	Dx	CHI	M	IGH::CRLF2	NA
CH-A5342	IGH::CRLF2	CRLF2r	REL1	CH	M	NA	IGH::CRLF2
CHI-0548-DIA1-BM	IGH::DUX4	DUX4r	Dx	CHI	M	NA	NA
CHII-0242	IGH::DUX4	DUX4r	REL1	CHII	M	Unknown	NA
QCTB-1321101-REL1	IGH::CRLF2	CRLF2r	REL1	CHII	M	NA	IGH::CRLF2
QCTB1311-1921301	IGH::CRLF2	CRLF2r	Dx	CHII	M	NA	IGH::CRLF2
RNS026-DIA1-BM	IGH::DUX4	DUX4r	Dx	AYAII	M	NA	NA
	*Time Point at which sequencing sample was taken
		Dx: Diagnosis
		REL1: First relapse
	# Age of patient at disgnosis
		CH: Child - exact age unknown
		CHI: Child 0-10 years
		CHII: Child 11-15yrs
		AYAI: Adolescent/young adult 16-20yrs
		AYAII: Adolescent/Young adult 21-39yrs
		ADI: Adult 40-64yrs
		ADII: Adult 65+ years
	Ω PCR performed to detect candidate gene fusions, fusion reported is detected
	€ FISH performed for detection of IGH@::CRLF2.
	NA: not available

## Sheet: Supp.tableS2
Supplementary table S2: IGH gene fusion events reported by each caller in the default pipeline
Sample Identifier	Expected Fusion	Arriba	FusionCatcher	STAR-Fusion
A7798-285214	IGH::DUX4	reported	not reported	not reported
ADI-0057	IGH::DUX4	reported	not reported	not reported
ADI-0087	IGH::CRLF2	reported	reported	not reported
ADI-0126	IGH::CRLF2	reported	reported	not reported
ADI-0140	IGH::CRLF2	reported	reported	not reported
ADI-0141	IGH::EPOR	reported	reported	not reported
ADI-0158	IGH::CRLF2	reported	reported	not reported
ADI-0326	IGH::DUX4	reported	reported	reported
ADI-BNEOOT111DA	IGH::CRLF2	reported	reported	not reported
ADII-0054	IGH::CRLF2	reported	reported	reported
AYAI-0048	IGH::DUX4	reported	reported	reported
AYAI-0053	IGH::DUX4	reported	reported	reported
AYAI-0131	IGH::CRLF2	reported	reported	reported
AYAI-0213	IGH::DUX4	reported	reported	not reported
AYAI-0321-REL1-BM	IGH::DUX4	not reported	reported	not reported
AYAI-0380	IGH::DUX4	reported	reported	not reported
AYAII-0007	IGH::CRLF2	reported	reported	reported
AYAII-0094	IGH::DUX4	reported	reported	reported
AYAII-0103	IGH::CRLF2	reported	not reported	not reported
AYAII-0132	IGH::DUX4	reported	not reported	not reported
AYAII-B08RC	IGH::DUX4	reported	reported	not reported
CH-A1516	IGH::EPOR	reported	reported	not reported
CH-A1725	IGH::CRLF2	not reported	reported	not reported
CH-A2497	IGH::CRLF2	not reported	reported	not reported
CH-A3019	IGH::CRLF2	reported	reported	not reported
CH-A3086	IGH::DUX4	reported	reported	reported
CH-A3326	IGH::CRLF2	reported	reported	not reported
CH-A4513	IGH::EPOR	reported	reported	not reported
CH-A5164	IGH::CRLF2	reported	reported	reported
CH-A5342	IGH::CRLF2	reported	reported	not reported
CHI-0548-DIA1-BM	IGH::DUX4	reported	reported	not reported
CHII-0242	IGH::DUX4	reported	reported	reported
QCTB-1321101-REL1	IGH::CRLF2	not reported	reported	not reported
QCTB1311-1921301	IGH::CRLF2	not reported	reported	not reported
RNS026-DIA1-BM	IGH::DUX4	reported	reported	not reported
	Total (n=35)	30	31	10
	Percent of total (%)	0.857	0.886	0.286

## Sheet: Supp.tableS3
Supplementary table S3: Total number of gene fusion events reported by each caller in the default pipeline
Sample Identifier	Expected Fusion	Arriba	FusionCatcher	STAR-Fusion
A7798-285214	IGH::DUX4	41	94	10
ADI-0057	IGH::DUX4	40	141	4
ADI-0087	IGH::CRLF2	58	166	7
ADI-0126	IGH::CRLF2	35	168	16
ADI-0140	IGH::CRLF2	40	174	8
ADI-0141	IGH::EPOR	77	181	29
ADI-0158	IGH::CRLF2	66	185	28
ADI-0326	IGH::DUX4	33	192	9
ADI-BNEOOT111DA	IGH::CRLF2	69	200	13
ADII-0054	IGH::CRLF2	53	200	13
AYAI-0048	IGH::DUX4	30	208	10
AYAI-0053	IGH::DUX4	73	208	20
AYAI-0131	IGH::CRLF2	38	235	12
AYAI-0213	IGH::DUX4	40	238	12
AYAI-0321-REL1-BM	IGH::DUX4	48	239	18
AYAI-0380	IGH::DUX4	54	241	3
AYAII-0007	IGH::CRLF2	29	243	7
AYAII-0094	IGH::DUX4	43	261	12
AYAII-0103	IGH::CRLF2	80	264	10
AYAII-0132	IGH::DUX4	26	267	13
AYAII-B08RC	IGH::DUX4	37	270	8
CH-A1516	IGH::EPOR	47	271	13
CH-A1725	IGH::CRLF2	49	274	12
CH-A2497	IGH::CRLF2	26	278	14
CH-A3019	IGH::CRLF2	62	283	10
CH-A3086	IGH::DUX4	58	284	12
CH-A3326	IGH::CRLF2	29	305	7
CH-A4513	IGH::EPOR	39	307	7
CH-A5164	IGH::CRLF2	113	308	18
CH-A5342	IGH::CRLF2	22	316	19
CHI-0548-DIA1-BM	IGH::DUX4	51	321	5
CHII-0242	IGH::DUX4	66	336	19
QCTB-1321101-REL1	IGH::CRLF2	49	399	13
QCTB1311-1921301	IGH::CRLF2	33	423	12
RNS026-DIA1-BM	IGH::DUX4	54	613	7
	Total Fusions	1708	9093	430
	Average	48.8	259.8	12.2857

## Sheet: Supp.tableS4
Supplementary table S4: Read counts for IGH gene fusions reported by the default pipeline and the additional STAR-Fusion parameters
Sample Identifier	Expected Fusion	FusionCatcher	Arriba	STAR-Fusion	STAR-Fusion	STAR-Fusion	STAR-Fusion	STAR-Fusion	STAR-Fusion	STAR-Fusion	STAR-Fusion	STAR-Fusion
				Default	Read Support (1)	Read Support (2)	Read Support (3)	Read Support + FFPM (1)	Read Support + FFPM (2)	Read Support + FFPM (3)	Max Sensitivity	Full Monty
A7798-285214	IGH::DUX4	NR	241	NR	NR	160	160	NR	160	160	239	161
ADI-0057	IGH::DUX4	NR	149	NR	NR	78	78	NR	78	78	78	82
ADI-0087	IGH::CRLF2	394	300	NR	NR	NR	NR	NR	NR	NR	NR	1
ADI-0126	IGH::CRLF2	6	11	NR	NR	NR	NR	NR	NR	NR	NR	NR
ADI-0140	IGH::CRLF2	167	35	NR	7	7	7	7	7	7	7	8
ADI-0141	IGH::EPOR	291	104	NR	NR	NR	NR	6	NR	6	6	6
ADI-0158	IGH::CRLF2	62	49	NR	69	NR	69	69	NR	69	69	70
ADI-0326	IGH::DUX4	95	64	74	74	74	74	74	79	79	74	79
ADI-BNEOOT111DA	IGH::CRLF2	146	87	NR	NR	NR	NR	4	4	4	NR	4
ADII-0054	IGH::CRLF2	145	24	26	26	26	26	26	26	26	26	27
AYAI-0048	IGH::DUX4	473	191	32	32	32	32	32	32	32	32	32
AYAI-0053	IGH::DUX4	331	58	93	93	93	93	93	93	93	93	97
AYAI-0131	IGH::CRLF2	11	31	36	36	36	36	36	36	36	36	36
AYAI-0213	IGH::DUX4	1709	300	NR	NR	NR	NR	NR	NR	NR	NR	2
AYAI-0321-REL1-BM	IGH::DUX4	2101	NR	NR	1298	NR	1297	1300	NR	1300	1297	1301
AYAI-0380	IGH::DUX4	24	78	NR	NR	52	52	2	52	54	52	54
AYAII-0007	IGH::CRLF2	146	108	8	148	8	148	148	8	148	148	148
AYAII-0094	IGH::DUX4	1623	281	1284	1284	1284	1284	1284	1284	1284	1284	1282
AYAII-0103	IGH::CRLF2	NR	96	NR	NR	NR	NR	3	NR	3	NR	3
AYAII-0132	IGH::DUX4	NR	59	NR	NR	51	51	NR	51	51	51	2
AYAII-B08RC	IGH::DUX4	303	NR	NR	NR	273	273	2	273	277	273	275
CH-A1516	IGH::EPOR	306	144	NR	NR	NR	NR	6	NR	6	NR	6
CH-A1725	IGH::CRLF2	16	NR	NR	NR	NR	NR	NR	NR	NR	NR	NR
CH-A2497	IGH::CRLF2	6	NR	NR	6	6	6	6	6	6	6	6
CH-A3019	IGH::CRLF2	70	178	NR	NR	NR	NR	NR	NR	NR	NR	1
CH-A3086	IGH::DUX4	75	57	356	356	356	356	356	356	356	356	356
CH-A3326	IGH::CRLF2	97	58	NR	NR	NR	NR	NR	NR	NR	NR	1
CH-A4513	IGH::EPOR	43	4	NR	NR	NR	NR	5	NR	5	NR	5
CH-A5164	IGH::CRLF2	332	290	321	321	321	321	321	321	321	321	233
CH-A5342	IGH::CRLF2	79	79	NR	NR	NR	NR	8	6	8	8	8
CHI-0548-DIA1-BM	IGH::DUX4	378	47	NR	24	230	307	24	230	307	307	307
CHII-0242	IGH::DUX4	1221	1099	1779	1778	1779	1778	1778	1778	1778	1779	8
QCTB-1321101-REL1	IGH::CRLF2	277	NR	NR	NR	NR	NR	5	5	5	NR	5
QCTB1311-1921301	IGH::CRLF2	108	NR	NR	NR	NR	NR	4	4	4	NR	4
RNS026-DIA1-BM	IGH::DUX4	77	325	NR	228	NR	228	232	27	228	228	255
	NR: Not Reported
	NOTE: Results from Read Support (3) and Read Support + FFPM (3) were used for the manuscript as they were the best performing for the given parameter combination.

## Sheet: Supp.tableS5
Supplementary table S5: IGH gene fusion events reported by STAR-Fusion following each parameter change, compared to the default STAR-Fusion parameters
Sample Identifier	Expected Fusion	STAR-Fusion	STAR-Fusion	STAR-Fusion	STAR-Fusion	STAR-Fusion	STAR-Fusion	STAR-Fusion	STAR-Fusion	STAR-Fusion
		Default	Read Support (1)	Read Support (2)	Read Support (3)	Read Support + FFPM (1)	Read Support + FFPM (2)	Read Support + FFPM (3)	Max Sensitivity	Full Monty
A7798-285214	IGH::DUX4	not reported	not reported	reported	reported	not reported	reported	reported	reported	reported
ADI-0057	IGH::DUX4	not reported	not reported	reported	reported	not reported	reported	reported	reported	reported
ADI-0087	IGH::CRLF2	not reported	not reported	not reported	not reported	not reported	not reported	not reported	not reported	reported
ADI-0126	IGH::CRLF2	not reported	not reported	not reported	not reported	not reported	not reported	not reported	not reported	not reported
ADI-0140	IGH::CRLF2	not reported	reported	reported	reported	reported	reported	reported	reported	reported
ADI-0141	IGH::EPOR	not reported	not reported	not reported	not reported	reported	not reported	reported	reported	reported
ADI-0158	IGH::CRLF2	not reported	reported	not reported	reported	reported	not reported	reported	reported	reported
ADI-0326	IGH::DUX4	reported	reported	reported	reported	reported	reported	reported	reported	reported
ADI-BNEOOT111DA	IGH::CRLF2	not reported	not reported	not reported	not reported	reported	reported	reported	not reported	reported
ADII-0054	IGH::CRLF2	reported	reported	reported	reported	reported	reported	reported	reported	reported
AYAI-0048	IGH::DUX4	reported	reported	reported	reported	reported	reported	reported	reported	reported
AYAI-0053	IGH::DUX4	reported	reported	reported	reported	reported	reported	reported	reported	reported
AYAI-0131	IGH::CRLF2	reported	reported	reported	reported	reported	reported	reported	reported	reported
AYAI-0213	IGH::DUX4	not reported	not reported	not reported	not reported	not reported	not reported	not reported	not reported	reported
AYAI-0321-REL1-BM	IGH::DUX4	not reported	reported	not reported	reported	reported	not reported	reported	reported	reported
AYAI-0380	IGH::DUX4	not reported	not reported	reported	reported	reported	reported	reported	reported	reported
AYAII-0007	IGH::CRLF2	reported	reported	reported	reported	reported	reported	reported	reported	reported
AYAII-0094	IGH::DUX4	reported	reported	reported	reported	reported	reported	reported	reported	reported
AYAII-0103	IGH::CRLF2	not reported	not reported	not reported	not reported	reported	not reported	reported	not reported	reported
AYAII-0132	IGH::DUX4	not reported	not reported	reported	reported	not reported	reported	reported	reported	reported
AYAII-B08RC	IGH::DUX4	not reported	not reported	reported	reported	reported	reported	reported	reported	reported
CH-A1516	IGH::EPOR	not reported	not reported	not reported	not reported	reported	not reported	reported	not reported	reported
CH-A1725	IGH::CRLF2	not reported	not reported	not reported	not reported	not reported	not reported	not reported	not reported	not reported
CH-A2497	IGH::CRLF2	not reported	reported	reported	reported	reported	reported	reported	reported	reported
CH-A3019	IGH::CRLF2	not reported	not reported	not reported	not reported	not reported	not reported	not reported	not reported	reported
CH-A3086	IGH::DUX4	reported	reported	reported	reported	reported	reported	reported	reported	reported
CH-A3326	IGH::CRLF2	not reported	not reported	not reported	not reported	not reported	not reported	not reported	not reported	reported
CH-A4513	IGH::EPOR	not reported	not reported	not reported	not reported	reported	not reported	reported	not reported	reported
CH-A5164	IGH::CRLF2	reported	reported	reported	reported	reported	reported	reported	reported	reported
CH-A5342	IGH::CRLF2	not reported	not reported	not reported	not reported	reported	reported	reported	reported	reported
CHI-0548-DIA1-BM	IGH::DUX4	not reported	reported	reported	reported	reported	reported	reported	reported	reported
CHII-0242	IGH::DUX4	reported	reported	reported	reported	reported	reported	reported	reported	reported
QCTB-1321101-REL1	IGH::CRLF2	not reported	not reported	not reported	not reported	reported	reported	reported	not reported	reported
QCTB1311-1921301	IGH::CRLF2	not reported	not reported	not reported	not reported	reported	reported	reported	not reported	reported
RNS026-DIA1-BM	IGH::DUX4	not reported	reported	not reported	reported	reported	reported	reported	reported	reported
	Total (n=35)	10	16	18	21	26	23	29	23	33
	Percent of total (%)	0.286	0.457	0.514	0.6	0.743	0.657	0.829	0.657	0.943
	NB: Results from Read Support (3) and Read Support + FFPM (3) were used for the manuscript as they were the best performing for the given parameter combination.

## Sheet: Supp.tableS6
Supplementary table S6: Total number of gene fusion events reported by STAR-Fusion following each parameter change, compared to the default STAR-Fusion parameters
Sample Identifier	Expected Fusion	STAR-Fusion	STAR-Fusion	STAR-Fusion	STAR-Fusion	STAR-Fusion	STAR-Fusion	STAR-Fusion	STAR-Fusion	STAR-Fusion
		Default	Read Support (1)	Read Support (2)	Read Support (3)	Read Support + FFPM (1)	Read Support + FFPM (2)	Read Support + FFPM (3)	Max Sensitivity	Full Monty
A7798-285214	IGH::DUX4	10	7	5	4	167	70	77	145	84597
ADI-0057	IGH::DUX4	4	2	5	5	75	159	186	546	26907
ADI-0087	IGH::CRLF2	7	5	15	15	186	55	63	2351	18557
ADI-0126	IGH::CRLF2	16	15	7	7	65	132	150	1028	21755
ADI-0140	IGH::CRLF2	8	7	20	20	151	329	339	1682	38106
ADI-0141	IGH::EPOR	29	20	21	22	339	245	261	1797	34158
ADI-0158	IGH::CRLF2	28	22	7	7	261	67	82	1599	13703
ADI-0326	IGH::DUX4	9	7	11	11	79	64	88	1360	31236
ADI-BNEOOT111DA	IGH::CRLF2	13	11	12	12	88	79	100	1523	37946
ADII-0054	IGH::CRLF2	13	12	8	8	100	52	66	1601	49029
AYAI-0048	IGH::DUX4	10	8	16	15	66	210	211	852	50632
AYAI-0053	IGH::DUX4	20	15	9	8	213	144	175	1142	41218
AYAI-0131	IGH::CRLF2	12	8	8	8	175	61	88	1196	20188
AYAI-0213	IGH::DUX4	12	8	13	16	88	434	492	2063	314823
AYAI-0321-REL1-BM	IGH::DUX4	18	16	3	3	525	130	131	191	15251
AYAI-0380	IGH::DUX4	3	1	6	6	127	75	99	2447	47886
AYAII-0007	IGH::CRLF2	7	6	8	8	107	178	195	951	31801
AYAII-0094	IGH::DUX4	12	8	7	7	195	91	109	2000	68146
AYAII-0103	IGH::CRLF2	10	7	9	9	109	214	222	761	29096
AYAII-0132	IGH::DUX4	13	8	8	8	221	117	135	1951	28991
AYAII-B08RC	IGH::DUX4	8	6	6	8	132	83	104	1636	357638
CH-A1516	IGH::EPOR	13	10	10	13	95	132	159	2135	314475
CH-A1725	IGH::CRLF2	12	9	10	10	219	83	95	780	10358
CH-A2497	IGH::CRLF2	14	12	9	9	39	197	218	439	99500
CH-A3019	IGH::CRLF2	10	7	10	12	111	31	39	637	51600
CH-A3086	IGH::DUX4	12	10	7	7	65	96	108	2295	85105
CH-A3326	IGH::CRLF2	7	6	10	10	80	57	65	1367	15374
CH-A4513	IGH::EPOR	7	5	6	6	87	69	80	1217	40691
CH-A5164	IGH::CRLF2	18	16	5	5	414	79	87	1949	28600
CH-A5342	IGH::CRLF2	19	13	16	16	268	379	415	1484	52798
CHI-0548-DIA1-BM	IGH::DUX4	5	4	13	13	131	231	267	298	57917
CHII-0242	IGH::DUX4	19	15	5	5	361	100	123	1317	141092
QCTB-1321101-REL1	IGH::CRLF2	13	11	15	15	113	322	362	1433	79289
QCTB1311-1921301	IGH::CRLF2	12	10	11	11	183	99	113	469	19743
RNS026-DIA1-BM	IGH::DUX4	7	8	8	10	138	150	179	159	106159
	Total Fusions	430	335	339	349	5773	5014	5683	44801	2464365
	Average	12.2857	9.57143	9.68571	9.97143	164.943	143.257	162.371	1280.03	70410.4
	NB: Results from Read Support (3) and Read Support + FFPM (3) were used for the manuscript as they were the best performing for the given parameter combination.

## Sheet: Supp.tableS7
Supplementary table S7: Resources and processing time for the default pipeline
Sample Identifier	Arriba				FusionCatcher				STAR-Fusion
	Time	RSS	Data Read	Data Written	Time	RSS	Data Read	Data Written	Time	RSS	Data Read	Data Written
A7798-285214	13m 37s	36.3 GB	90.1 GB	32.8 GB	4h 8m 7s	24 GB	659.9 GB	491 GB	1h 22m 14s	38.3 GB	109.7 GB	13.7 GB
ADI-0057	20m 49s	38.2 GB	105 GB	41.7 GB	3h 15m 29s	24.1 GB	859.9 GB	632.4 GB	1h 10m 39s	38.3 GB	102.4 GB	16.7 GB
ADI-0087	27m 44s	37.3 GB	109.9 GB	44 GB	3h 39m 52s	26.7 GB	1023.9 GB	756.6 GB	1h 8m 6s	38.6 GB	103.9 GB	17.2 GB
ADI-0126	15m 53s	36.8 GB	90.1 GB	34.1 GB	3h 3m 29s	26 GB	603.2 GB	441.8 GB	49m 19s	37.8 GB	84.7 GB	13.4 GB
ADI-0140	10m 22s	35.3 GB	79.8 GB	27 GB	2h 12m 15s	23.4 GB	511.3 GB	363.8 GB	38m 50s	38.1 GB	75.5 GB	10.3 GB
ADI-0141	13m 57s	36.5 GB	90.8 GB	33.8 GB	2h 41m 13s	23.8 GB	641.9 GB	466.2 GB	52m 32s	38.3 GB	86.2 GB	13.2 GB
ADI-0158	15m 25s	35.9 GB	87.4 GB	31.6 GB	2h 35m 48s	23.8 GB	615.6 GB	440.9 GB	47m 3s	38.2 GB	83.4 GB	12.3 GB
ADI-0326	9m 14s	34.9 GB	80.1 GB	26.6 GB	1h 34m 27s	22.6 GB	307.7 GB	215.2 GB	41m 45s	37.8 GB	76.2 GB	9.4 GB
ADI-BNEOOT111DA	13m 52s	35.7 GB	89.2 GB	32.2 GB	2h 8m 6s	26.2 GB	585.4 GB	417.8 GB	44m 13s	38.2 GB	84.9 GB	12.5 GB
ADII-0054	18m 52s	35.9 GB	97.2 GB	36.4 GB	2h 44m 39s	24.2 GB	674.4 GB	488 GB	49m 29s	38.5 GB	93.1 GB	14.1 GB
AYAI-0048	16m 13s	35.5 GB	84.8 GB	30 GB	2h 30m 5s	24.4 GB	582.9 GB	417.1 GB	43m 16s	38.3 GB	81.7 GB	11.7 GB
AYAI-0053	12m 49s	35.5 GB	95.5 GB	35.5 GB	2h 32m 50s	24.1 GB	593 GB	433.1 GB	54m 13s	38.3 GB	92.3 GB	13.5 GB
AYAI-0131	20m 54s	38.2 GB	99.6 GB	38.9 GB	3h 38m 6s	26.6 GB	1.1 TB	824 GB	1h 2m 18s	38.3 GB	94.2 GB	15.3 GB
AYAI-0213	16m 2s	37 GB	100.2 GB	38.8 GB	2h 35m 38s	25.2 GB	669 GB	489.4 GB	1h 4m 52s	38.5 GB	94.2 GB	15 GB
AYAI-0321-REL1-BM	16m 56s	36.4 GB	97.7 GB	36.1 GB	4h 25m 21s	23.2 GB	652.9 GB	495.8 GB	1h 38m 6s	38.2 GB	127.8 GB	16.3 GB
AYAI-0380	13m 15s	34.5 GB	92.4 GB	32.9 GB	2h 18m 20s	24.4 GB	513.2 GB	376.5 GB	46m 57s	37.9 GB	87.9 GB	11.2 GB
AYAII-0007	13m 20s	35.5 GB	91 GB	33.2 GB	2h 30m 37s	25.7 GB	574.9 GB	418.8 GB	52m 41s	38.4 GB	87.5 GB	12.7 GB
AYAII-0094	15m 1s	35.9 GB	98.1 GB	37 GB	2h 46m 24s	23.2 GB	707.8 GB	516.7 GB	45m 31s	38.4 GB	93.9 GB	14.4 GB
AYAII-0103	17m 17s	36 GB	112.5 GB	44.6 GB	3h 2m 4s	24 GB	726.7 GB	539.1 GB	1h 1m 4s	38.4 GB	109.1 GB	17.1 GB
AYAII-0132	18m	36.6 GB	96.4 GB	36.5 GB	2h 58m 58s	24.2 GB	782.4 GB	574.1 GB	58m 45s	38.5 GB	91.4 GB	14.2 GB
AYAII-B08RC	18m 25s	36.4 GB	89.3 GB	32.8 GB	2h 50m 16s	24 GB	724.4 GB	516.7 GB	54m 53s	38.1 GB	84.5 GB	12.9 GB
CH-A1516	14m 9s	34.7 GB	91.9 GB	33.1 GB	1h 38m 47s	26.3 GB	421.3 GB	301.5 GB	39m 53s	37.8 GB	86.1 GB	10.7 GB
CH-A1725	13m 7s	35 GB	105.9 GB	40.3 GB	1h 55m 5s	24.3 GB	488.6 GB	365.4 GB	52m 33s	38.3 GB	106.6 GB	14.1 GB
CH-A2497	6m 43s	33.9 GB	65.1 GB	18.4 GB	1h 25m 33s	23.9 GB	278.1 GB	188 GB	27m 37s	37.5 GB	63.6 GB	6.3 GB
CH-A3019	10m 27s	34.5 GB	91.3 GB	32.2 GB	1h 51m 49s	24.1 GB	388 GB	282.9 GB	37m 31s	38.1 GB	91.2 GB	10.8 GB
CH-A3086	13m 30s	34.5 GB	90.8 GB	32.4 GB	1h 23m 50s	26.4 GB	359.9 GB	263.5 GB	37m 4s	37.9 GB	85.7 GB	10.6 GB
CH-A3326	9m 26s	34.8 GB	81.8 GB	27.8 GB	1h 41m 17s	24.1 GB	374.9 GB	269.9 GB	39m 14s	37.9 GB	78.6 GB	10 GB
CH-A4513	8m 47s	34.5 GB	81.9 GB	27.6 GB	1h 29m 3s	24.4 GB	371.5 GB	267.1 GB	35m 8s	38 GB	77.9 GB	9.6 GB
CH-A5164	15m 26s	34.9 GB	96.2 GB	35.3 GB	1h 53m 59s	27.5 GB	436.3 GB	322 GB	42m 32s	38.6 GB	93.5 GB	12.4 GB
CH-A5342	15m 23s	36.5 GB	94.7 GB	35.7 GB	3h 10m 59s	22.5 GB	723.5 GB	522 GB	58m 12s	38.4 GB	91.7 GB	14.1 GB
CHI-0548-DIA1-BM	13m 51s	36.3 GB	98.8 GB	37.2 GB	2h 52m 26s	26.4 GB	597.1 GB	442.2 GB	1h 18m 31s	38.3 GB	104.4 GB	14.3 GB
CHII-0242	20m 6s	35.7 GB	124.5 GB	51.2 GB	3h 20m 56s	24 GB	763.5 GB	563.1 GB	1h 8m 38s	39.2 GB	122.6 GB	18.5 GB
QCTB-1321101-REL1	12m 57s	35.3 GB	102.1 GB	38.4 GB	2h 7m 39s	23.9 GB	498.4 GB	362.3 GB	56m 24s	38.1 GB	97.3 GB	13.7 GB
QCTB1311-1921301	12m 26s	35.7 GB	90.8 GB	32.6 GB	2h 48m 23s	24.2 GB	576.1 GB	424.2 GB	1h 8m 12s	38.5 GB	93.1 GB	12.3 GB
RNS026-DIA1-BM	18m	36.5 GB	97.7 GB	36.6 GB	3h 59m 10s	23.2 GB	583.5 GB	435.7 GB	1h 26m 9s	38.4 GB	122 GB	15.7 GB
Maximum	27m 44s	38.2 GB	124.5 GB	51.2 GB	4h 25m 21s	27.5 GB	1.1 TB	824 GB	1h 38m 6s	39.2 GB	127.8 GB	18.5 GB
Mean	15m	35.8 GB	94 GB	34.6 GB	2h 39m	24.9 GB	618.3 GB	455.2 GB	55m	38.3 GB	93.2 GB	12.8 GB
Minimum	6m 43s	34.5 GB	65.1 GB	18.4 GB	1h 23m 50s	22.5 GB	278.1 GB	188 GB	27m 37s	37.5 GB	63.6 GB	6.3 GB
	Time	Execution time of task
	RSS	Real memory size of the process
	Data Read	Number of Gigabytes (GB) read by the process
	Data Written	Number of Gigabytes (GB) written by the process

## Sheet: Supp.tableS8
Supplementary table S8: Resources and processing time for the alternate STAR-Fusion parameters
Sample Identifier	STAR-Fusion - Read Support (1)				STAR-Fusion - Read Support (2)				STAR-Fusion - Read Support (3)				STAR-Fusion - Read Support + FFPM (1)				STAR-Fusion - Read Support + FFPM (2)				STAR-Fusion - Read Support + FFPM (3)				STAR-Fusion - Max Sensitivity				STAR-Fusion - Full Monty
	Time	RSS	Data Read	Data Written	Time	RSS	Data Read	Data Written	Time	RSS	Data Read	Data Written	Time	RSS	Data Read	Data Written	Time	RSS	Data Read	Data Written	Time	RSS	Data Read	Data Written	Time	RSS	Data Read	Data Written	Time	RSS	Data Read	Data Written
A7798-285214	1h 18m 29s	38.2 GB	110 GB	13.7 GB	1h 14m 11s	38.3 GB	112.3 GB	13.7 GB	1h 17m 27s	38.3 GB	113.6 GB	13.7 GB	1h 15m 48s	38.2 GB	110 GB	13.7 GB	1h 16m 14s	38.3 GB	112.3 GB	13.7 GB	1h 20m 23s	38.3 GB	113.6 GB	13.7 GB	1h 37m 11s	38.3 GB	2.6 TB	14 GB	1h 42m 14s	38.3 GB	2.7 TB	14.4 GB
ADI-0057	1h 11m 5s	38.3 GB	102.5 GB	16.7 GB	1h 12m 44s	38.3 GB	102.4 GB	16.7 GB	1h 9m 39s	38.3 GB	102.5 GB	16.7 GB	1h 15m 8s	38.3 GB	102.5 GB	16.7 GB	1h 14m 52s	38.3 GB	102.4 GB	16.7 GB	1h 13m 52s	38.3 GB	102.5 GB	16.7 GB	1h 15m 20s	38.3 GB	263.3 GB	16.8 GB	1h 18m 6s	38.3 GB	272.3 GB	16.9 GB
ADI-0087	1h 10m 50s	38.6 GB	104 GB	17.2 GB	59m 43s	38.6 GB	103.9 GB	17.2 GB	1h 7m 52s	38.6 GB	104 GB	17.2 GB	1h 8m 20s	38.6 GB	104 GB	17.2 GB	1h 6m 8s	38.6 GB	103.9 GB	17.2 GB	1h 8m 27s	38.6 GB	104 GB	17.2 GB	1h 7m 58s	38.6 GB	115.4 GB	17.2 GB	1h 8m 46s	38.6 GB	118.8 GB	17.2 GB
ADI-0126	50m 14s	37.8 GB	84.8 GB	13.4 GB	42m 34s	37.8 GB	84.7 GB	13.4 GB	51m 55s	37.8 GB	84.8 GB	13.4 GB	50m 45s	37.8 GB	84.7 GB	13.4 GB	53m 54s	37.8 GB	84.7 GB	13.4 GB	51m	37.8 GB	84.8 GB	13.4 GB	54m 52s	37.8 GB	120.8 GB	13.5 GB	50m 46s	37.8 GB	122.6 GB	13.5 GB
ADI-0140	41m 58s	38.1 GB	75.6 GB	10.3 GB	41m 40s	38 GB	75.5 GB	10.3 GB	40m 50s	38.1 GB	75.6 GB	10.3 GB	39m 3s	38.1 GB	75.6 GB	10.3 GB	40m 27s	38.1 GB	75.5 GB	10.3 GB	37m 25s	38 GB	75.6 GB	10.3 GB	46m 56s	38 GB	87.4 GB	10.3 GB	45m 35s	38 GB	89.9 GB	10.4 GB
ADI-0141	46m 42s	38.3 GB	86.3 GB	13.2 GB	46m 4s	38.3 GB	86.2 GB	13.2 GB	45m 10s	38.3 GB	86.3 GB	13.2 GB	45m 57s	38.3 GB	86.3 GB	13.2 GB	53m 54s	38.3 GB	86.2 GB	13.2 GB	45m 36s	38.3 GB	86.3 GB	13.2 GB	53m 50s	38.3 GB	120.6 GB	13.2 GB	57m 32s	38.3 GB	126.2 GB	13.2 GB
ADI-0158	53m 58s	38.1 GB	83.5 GB	12.3 GB	44m 16s	38.2 GB	83.4 GB	12.3 GB	50m 28s	38.1 GB	83.5 GB	12.3 GB	52m 28s	38.2 GB	83.5 GB	12.3 GB	49m 33s	38.2 GB	83.4 GB	12.3 GB	52m 23s	38.1 GB	83.5 GB	12.3 GB	52m 5s	38.2 GB	117.7 GB	12.4 GB	53m 45s	38.2 GB	122.7 GB	12.4 GB
ADI-0326	42m 4s	37.8 GB	76.3 GB	9.4 GB	38m 35s	37.8 GB	76.2 GB	9.4 GB	44m 50s	37.8 GB	76.3 GB	9.4 GB	44m 20s	37.8 GB	76.3 GB	9.4 GB	42m 27s	37.8 GB	76.2 GB	9.4 GB	44m 31s	37.9 GB	76.3 GB	9.4 GB	42m 57s	37.8 GB	85.7 GB	9.4 GB	45m 41s	37.8 GB	86.9 GB	9.4 GB
ADI-BNEOOT111DA	46m 22s	38.2 GB	85 GB	12.5 GB	46m 53s	38.2 GB	84.9 GB	12.5 GB	46m 33s	38.2 GB	85 GB	12.5 GB	50m 3s	38.2 GB	85 GB	12.5 GB	46m 45s	38.2 GB	84.9 GB	12.5 GB	48m 12s	38.2 GB	85 GB	12.5 GB	47m 53s	38.2 GB	106.5 GB	12.6 GB	52m 41s	38.2 GB	109.6 GB	12.6 GB
ADII-0054	57m 31s	38.5 GB	93.2 GB	14.1 GB	54m 38s	38.5 GB	93.1 GB	14.1 GB	55m 9s	38.5 GB	93.2 GB	14.1 GB	53m 20s	38.4 GB	93.2 GB	14.1 GB	51m 52s	38.5 GB	93.1 GB	14.1 GB	53m 14s	38.5 GB	93.2 GB	14.1 GB	53m 9s	38.5 GB	122.4 GB	14.1 GB	58m 6s	38.5 GB	127 GB	14.2 GB
AYAI-0048	45m 50s	38.3 GB	81.7 GB	11.7 GB	47m 18s	38.3 GB	81.7 GB	11.7 GB	46m 43s	38.3 GB	81.7 GB	11.7 GB	44m 18s	38.3 GB	81.7 GB	11.7 GB	47m 5s	38.3 GB	81.7 GB	11.7 GB	49m 24s	38.3 GB	81.7 GB	11.7 GB	43m 20s	38.3 GB	172.8 GB	11.7 GB	50m 48s	38.3 GB	175.8 GB	11.8 GB
AYAI-0053	49m 21s	38.3 GB	92.4 GB	13.5 GB	50m 21s	38.3 GB	92.3 GB	13.5 GB	49m 48s	38.3 GB	92.4 GB	13.5 GB	55m 30s	38.3 GB	92.4 GB	13.5 GB	47m 41s	38.3 GB	92.3 GB	13.5 GB	48m 6s	38.3 GB	92.4 GB	13.5 GB	47m 34s	38.3 GB	151.1 GB	13.5 GB	52m 38s	38.3 GB	155.5 GB	13.6 GB
AYAI-0131	1h 7m 43s	38.3 GB	94.3 GB	15.3 GB	1h 9m 40s	38.3 GB	94.2 GB	15.3 GB	1h 8m 41s	38.3 GB	94.3 GB	15.3 GB	1h 11m 13s	38.3 GB	94.3 GB	15.3 GB	1h 7m 16s	38.3 GB	94.2 GB	15.3 GB	1h 9m 51s	38.3 GB	94.3 GB	15.3 GB	1h 9m 11s	38.3 GB	126.8 GB	15.3 GB	1h 8m 45s	38.3 GB	131 GB	15.3 GB
AYAI-0213	1h 5m 14s	38.5 GB	94.2 GB	15 GB	57m 5s	38.5 GB	94.2 GB	15 GB	1h 5m 39s	38.5 GB	94.2 GB	15 GB	1h 4m 19s	38.5 GB	94.2 GB	15 GB	1h 3m 28s	38.5 GB	94.2 GB	15 GB	1h 4m 28s	38.5 GB	94.2 GB	15 GB	57m 42s	38.5 GB	108.1 GB	15 GB	1h 6m 24s	38.5 GB	110.3 GB	15 GB
AYAI-0321-REL1-BM	1h 33m 23s	38.2 GB	128 GB	16.3 GB	1h 22m 24s	38.2 GB	132 GB	16.3 GB	1h 33m 6s	38.2 GB	133 GB	16.4 GB	1h 32m 9s	38.2 GB	128 GB	16.3 GB	1h 25m	38.2 GB	131.9 GB	16.3 GB	1h 29m 18s	38.2 GB	133 GB	16.4 GB	1h 51m 13s	38.2 GB	2.7 TB	16.7 GB	2h 11s	38.2 GB	2.8 TB	17 GB
AYAI-0380	43m 12s	37.9 GB	87.9 GB	11.2 GB	37m 25s	37.9 GB	87.9 GB	11.2 GB	43m 11s	38 GB	87.9 GB	11.2 GB	42m 21s	37.9 GB	87.9 GB	11.2 GB	41m 1s	37.9 GB	87.9 GB	11.2 GB	44m 36s	38 GB	87.9 GB	11.2 GB	44m 46s	38 GB	99.1 GB	11.2 GB	41m 38s	38 GB	100.7 GB	11.2 GB
AYAII-0007	49m 39s	38.4 GB	87.6 GB	12.7 GB	45m 13s	38.4 GB	87.5 GB	12.7 GB	55m 8s	38.3 GB	87.6 GB	12.7 GB	52m 3s	38.4 GB	87.6 GB	12.7 GB	41m 56s	38.4 GB	87.5 GB	12.7 GB	49m 27s	38.4 GB	87.6 GB	12.7 GB	52m 17s	38.4 GB	146.2 GB	12.8 GB	52m 56s	38.4 GB	150.3 GB	12.8 GB
AYAII-0094	56m 45s	38.4 GB	94 GB	14.4 GB	55m 29s	38.4 GB	93.9 GB	14.4 GB	46m 23s	38.4 GB	94 GB	14.4 GB	59m 25s	38.4 GB	94 GB	14.4 GB	56m 46s	38.4 GB	93.9 GB	14.4 GB	55m 38s	38.4 GB	94 GB	14.4 GB	54m 8s	38.4 GB	117.7 GB	14.5 GB	59m 52s	38.4 GB	121.9 GB	14.5 GB
AYAII-0103	1h 8m 11s	38.4 GB	109.1 GB	17.1 GB	1h 6m 5s	38.4 GB	109.1 GB	17.1 GB	1h 2m 6s	38.4 GB	109.1 GB	17.1 GB	1h 3m 12s	38.4 GB	109.1 GB	17.1 GB	1h 3m 16s	38.4 GB	109.1 GB	17.1 GB	1h 1m 10s	38.5 GB	109.1 GB	17.1 GB	1h 7m 39s	38.4 GB	170.7 GB	17.2 GB	1h 8m 3s	38.4 GB	176.9 GB	17.2 GB
AYAII-0132	56m 39s	38.5 GB	91.5 GB	14.2 GB	1h 1m 41s	38.6 GB	91.4 GB	14.2 GB	57m 34s	38.5 GB	91.5 GB	14.2 GB	1h 1m 54s	38.5 GB	91.5 GB	14.2 GB	1h 1m 33s	38.5 GB	91.4 GB	14.2 GB	1h 1m 50s	38.5 GB	91.5 GB	14.2 GB	58m 49s	38.5 GB	111.3 GB	14.3 GB	1h 3m 11s	38.5 GB	114.6 GB	14.3 GB
AYAII-B08RC	55m 55s	38.1 GB	84.5 GB	12.9 GB	54m 56s	38.1 GB	84.5 GB	12.9 GB	55m 20s	38.1 GB	84.5 GB	12.9 GB	54m 43s	38.1 GB	84.5 GB	12.9 GB	53m 42s	38.1 GB	84.5 GB	12.9 GB	53m 32s	38.1 GB	84.5 GB	12.9 GB	56m 25s	38.1 GB	111.5 GB	12.9 GB	57m 13s	38.1 GB	114 GB	13 GB
CH-A1516	38m 28s	37.8 GB	86.2 GB	10.7 GB	38m 36s	37.8 GB	86.2 GB	10.7 GB	33m 43s	37.8 GB	86.2 GB	10.7 GB	34m	37.9 GB	86.2 GB	10.7 GB	39m 47s	37.8 GB	86.1 GB	10.7 GB	37m 28s	37.8 GB	86.2 GB	10.7 GB	35m 2s	38 GB	92 GB	10.7 GB	41m 49s	37.8 GB	92.9 GB	10.8 GB
CH-A1725	56m 56s	38.3 GB	106.7 GB	14.1 GB	47m 56s	38.3 GB	106.8 GB	14.1 GB	58m 11s	38.3 GB	107.1 GB	14.1 GB	1h 1m 16s	38.3 GB	106.7 GB	14.1 GB	55m 55s	38.3 GB	106.8 GB	14.1 GB	59m 18s	38.3 GB	107.1 GB	14.1 GB	1h 5m 40s	38.3 GB	595.2 GB	14.2 GB	1h 7m 13s	38.3 GB	604.2 GB	14.3 GB
CH-A2497	27m 46s	37.5 GB	63.6 GB	6.3 GB	30m 9s	37.4 GB	63.6 GB	6.3 GB	26m 35s	37.4 GB	63.6 GB	6.3 GB	27m 2s	37.5 GB	63.6 GB	6.3 GB	28m 19s	37.4 GB	63.6 GB	6.3 GB	27m 4s	37.4 GB	63.6 GB	6.3 GB	26m 21s	37.5 GB	163.5 GB	6.3 GB	26m 52s	37.4 GB	165.7 GB	6.4 GB
CH-A3019	48m	38.1 GB	91.3 GB	10.8 GB	34m 31s	38.1 GB	91.4 GB	10.8 GB	40m 39s	38.1 GB	91.6 GB	10.8 GB	48m 25s	38.1 GB	91.3 GB	10.8 GB	46m 12s	38.1 GB	91.4 GB	10.8 GB	48m 19s	38.1 GB	91.6 GB	10.8 GB	53m 35s	38.1 GB	527.6 GB	10.9 GB	54m 21s	38.1 GB	531 GB	11 GB
CH-A3086	40m 17s	37.9 GB	85.7 GB	10.6 GB	40m	37.9 GB	85.7 GB	10.6 GB	43m 6s	37.9 GB	85.7 GB	10.6 GB	39m 22s	37.9 GB	85.7 GB	10.6 GB	38m 44s	37.9 GB	85.7 GB	10.6 GB	39m 12s	37.9 GB	85.7 GB	10.6 GB	44m 17s	37.9 GB	100.2 GB	10.6 GB	38m 7s	37.9 GB	101.3 GB	10.7 GB
CH-A3326	40m 32s	37.9 GB	78.6 GB	10 GB	41m 2s	37.9 GB	78.6 GB	10 GB	42m 18s	37.9 GB	78.6 GB	10 GB	43m 37s	37.9 GB	78.6 GB	10 GB	40m 42s	37.9 GB	78.6 GB	10 GB	41m 30s	37.9 GB	78.6 GB	10 GB	45m 46s	37.9 GB	177.9 GB	10 GB	40m 41s	37.9 GB	180.5 GB	10.1 GB
CH-A4513	29m 39s	38 GB	78 GB	9.6 GB	28m 41s	38 GB	78 GB	9.6 GB	28m 56s	38 GB	78 GB	9.6 GB	33m 18s	38 GB	78 GB	9.6 GB	28m 20s	38 GB	78 GB	9.6 GB	28m 5s	38 GB	78 GB	9.6 GB	29m 58s	38 GB	107.7 GB	9.6 GB	30m 9s	38 GB	109.6 GB	9.6 GB
CH-A5164	46m 54s	38.6 GB	93.6 GB	12.4 GB	41m 47s	38.6 GB	93.5 GB	12.4 GB	49m 58s	38.6 GB	93.6 GB	12.4 GB	48m 37s	38.6 GB	93.6 GB	12.4 GB	44m 41s	38.6 GB	93.5 GB	12.4 GB	47m 45s	38.6 GB	93.6 GB	12.4 GB	49m 57s	38.6 GB	154.3 GB	12.5 GB	54m 29s	38.6 GB	161.9 GB	12.6 GB
CH-A5342	58m 15s	38.4 GB	91.8 GB	14.1 GB	58m 1s	38.4 GB	91.7 GB	14.1 GB	55m 38s	38.3 GB	91.8 GB	14.1 GB	57m 58s	38.4 GB	91.8 GB	14.1 GB	59m 41s	38.4 GB	91.7 GB	14.1 GB	58m 53s	38.4 GB	91.8 GB	14.1 GB	59m 16s	38.4 GB	202 GB	14.2 GB	1h 4m 6s	38.4 GB	207.9 GB	14.2 GB
CHI-0548-DIA1-BM	1h 10m 31s	38.3 GB	104.5 GB	14.3 GB	1h 13m 3s	38.3 GB	104.7 GB	14.3 GB	1h 11m 38s	38.3 GB	104.9 GB	14.3 GB	1h 8m 56s	38.3 GB	104.5 GB	14.3 GB	1h 7m 10s	38.3 GB	104.7 GB	14.3 GB	1h 1m 12s	38.3 GB	104.9 GB	14.3 GB	1h 19m 5s	38.3 GB	972.8 GB	14.5 GB	1h 12m 11s	38.3 GB	979.2 GB	14.6 GB
CHII-0242	1h 16m 53s	39.2 GB	123 GB	18.5 GB	1h 18m 26s	39.2 GB	122.6 GB	18.5 GB	1h 11m 44s	39.2 GB	123 GB	18.5 GB	1h 10m 25s	39.2 GB	123 GB	18.5 GB	1h 11m 6s	39.2 GB	122.6 GB	18.5 GB	1h 11m 37s	39.2 GB	123 GB	18.5 GB	1h 21m 48s	39.2 GB	282.7 GB	18.6 GB	1h 16m 43s	39.2 GB	292.4 GB	18.7 GB
QCTB-1321101-REL1	54m 44s	38.1 GB	97.3 GB	13.7 GB	44m 34s	38.1 GB	97.3 GB	13.7 GB	58m	38.1 GB	97.3 GB	13.7 GB	55m 46s	38.1 GB	97.3 GB	13.7 GB	54m 27s	38.1 GB	97.3 GB	13.7 GB	59m 7s	38.1 GB	97.3 GB	13.7 GB	56m 19s	38.2 GB	107 GB	13.7 GB	55m 10s	38.1 GB	109 GB	13.7 GB
QCTB1311-1921301	1h 7m 55s	38.5 GB	93.2 GB	12.3 GB	1h 5m 7s	38.5 GB	93.2 GB	12.3 GB	1h 8m 11s	38.5 GB	93.3 GB	12.3 GB	1h 7m 57s	38.5 GB	93.2 GB	12.3 GB	1h 6m 30s	38.5 GB	93.2 GB	12.3 GB	1h 7m 42s	38.5 GB	93.3 GB	12.3 GB	1h 10m 49s	38.5 GB	410.3 GB	12.4 GB	1h 12m 17s	38.5 GB	416.9 GB	12.5 GB
RNS026-DIA1-BM	1h 26m 7s	38.4 GB	122.5 GB	15.7 GB	1h 23m 49s	38.4 GB	134.5 GB	15.7 GB	1h 29m 5s	38.4 GB	139.7 GB	15.7 GB	1h 22m 36s	38.4 GB	122.5 GB	15.7 GB	1h 22m 26s	38.4 GB	134.2 GB	15.7 GB	1h 22m 9s	38.4 GB	139.5 GB	15.7 GB	2h 11m 36s	38.4 GB	4.8 TB	16.1 GB	2h 10m 6s	38.4 GB	4.8 TB	16.5 GB
Maximum	1h 33m 23s	39.2 GB	128 GB	18.5 GB	1h 23m 49s	39.2 GB	134.5 GB	18.5 GB	1h 33m 6s	39.2 GB	139.7 GB	18.5 GB	1h 32m 9s	39.2 GB	128 GB	18.5 GB	1h 25m	39.2 GB	134.2 GB	18.5 GB	1h 29m 18s	39.2 GB	139.5 GB	18.5 GB	2h 11m 36s	39.2 GB	4.8 TB	18.6 GB	2h 11s	39.2 GB	4.8 TB	18.7 GB
Mean	57 m	38.2 GB	93.3 GB	12.8 GB	53 m	38.4 GB	94.2 GB	12.8 GB	57 m	38.3 GB	94.9 GB	12.8 GB	57 m	38.3 GB	93.3 GB	12.8 GB	55 m	38.3 GB	94 GB	12.8 GB	56m	38.3 GB	94.9 GB	12.8 GB	1h 3m	38.3 GB	814.3 GB	12.9 GB	1h 3m	38.5 GB	819.5 GB	12.9 GB
Minimum	27m 46s	37.5 GB	63.6 GB	6.3 GB	28m 41s	37.4 GB	63.6 GB	6.3 GB	26m 35s	37.4 GB	63.6 GB	6.3 GB	27m 2s	37.5 GB	63.6 GB	6.3 GB	28m 19s	37.4 GB	63.6 GB	6.3 GB	27m 4s	37.4 GB	63.6 GB	6.3 GB	26m 21s	37.5 GB	85.7 GB	6.3 GB	26m 52s	37.4 GB	86.9 GB	6.4 GB
	Time	Execution time of task
	RSS	Real memory size of the process
	Data Read	Number of Gigabytes (GB) read by the process
	Data Written	Number of Gigabytes (GB) written by the process
	NB: Results from Read Support (3) and Read Support + FFPM (3) were used for the manuscript as they were the best performing for the given parameter combination.

## Sheet: Supp.tableS9
Supplementary table S9: Patient information, clinical information and reported genomic alterations for control patients in the study cohort.
Sample Identifier	Gene Fusion	Reciprocal Fusion	Subtype	Time Point*	Age Group#	Sex	Candidate Fusion (PCR)Ω
ADI-0023	NoFusion		IKZF1.N159Y	Dx	ADI	F	Unknown
ADII-0162	NoFusion		Hypodiploid	Dx	ADII	M	NA
ADII-0443-DIA1-PB	NoFusion		Hypodiploid	Dx	ADII	M	NA
AYAI-B42PM	KMT2A::AFF1		KMT2Ar	Dx	AYAI	M	NA
AYAII-0021	EP300::ZNF384		ZNF384r	Dx	AYAII	F	Unknown
AYAII-0045	EP300::ZNF384	ZNF384::EP300	ZNF384r	Dx	AYAII	M	NA
AYAII-0063	BCR::ABL1	ABL1::BCR	Ph+ALL	Dx	AYAII	F	NA
AYAII-0072	BCR::ABL1	ABL1::BCR	Ph+ALL	Dx	AYAII	M	NA
AYAII-0127	NoFusion		Hyperdiploid	Dx	AYAII	M	NA
AYAII-0268	KMT2A::AFF1		KMT2Ar	Dx	AYAII	F	NA
AYAII-0408	EP300::ZNF384		ZNF384r	Dx	AYAII	F	NA
AYAII-0425-DIA1-BM	BCR::ABL1	ABL1::BCR	Ph+ALL	Dx	AYAII	M	NA
AYAII-0460-DIA1-BM	NoFusion		PAX5.P80R	Dx	AYAII	M	NA
AYAII-B10AW	KMT2A::AFF1	AFF1::KMT2A	KMT2Ar	Dx	AYAII	F	NA
AYAII-B144-LP	NoFusion		Hyperdiploid	Dx	AYAII	F	Unknown
CH-A1686	ETV6::RUNX1	RUNX1::ETV6	ETV6-RUNX1	Dx	CHI	M	NA
CH-A1839-REL1	ETV6::RUNX1	RUNX1::ETV6	ETV6-RUNX1	REL1	CH	F	NA
CH-A2005	NoFusion		IKZF1.N159Y	Dx	CHII	F	Unknown
CH-A2865	ETV6::RUNX1		ETV6-RUNX1	Dx	CHI	F	NA
CH-A3294	PAX5::JAK2		Ph-like JAK	REL1	CH	M	NA
CH-A5190	ETV6::RUNX1	RUNX1::ETV6	ETV6-RUNX1	REL1	CH	M	NA
CH-A5243-DIA	PAX5::JAK2		Ph-like JAK	Dx	AYAI	M	PAX5-JAK2
CH-A5528	KMT2A::AFF1	AFF1::KMT2A	KMT2Ar	REL1	CH	F	NA
CH-A5586	ETV6::RUNX1	RUNX1::ETV6	ETV6-RUNX1	REL1	CH	M	NA
CHI-0333	NoFusion		PAX5.P80R	Dx	CHII	M	Negative for RCSD1-ABL2
CHI-0509-DIA1-PB	NoFusion		Hyperdiploid	Dx	CHI	M	NA
CHI-0525-DIA-BM	NoFusion		PAX5.P80R	Dx	CHI	M	NA
CHII-0090	BCR::ABL1	ABL1::BCR	Ph+ALL	Dx	CHII	F	NA
CHII-0400	BCR::ABL1	ABL1::BCR	Ph+ALL	Dx	CHII	M	NA
RNS050-DIA-PB	NoFusion		PAX5.P80R	Dx	AYAII	F	NA
	*Time Point at which sequencing sample was taken
		Dx: Diagnosis
		REL1: First relapse
	# Age of patient at disgnosis
		CH: Child - exact age unknown
		CHI: Child 0-10 years
		CHII: Child 11-15yrs
		AYAI: Adolescent/young adult 16-20yrs
		AYAII: Adolescent/Young adult 21-39yrs
		ADI: Adult 40-64yrs
		ADII: Adult 65+ years
	Ω PCR performed to detect candidate gene fusions, fusion reported is detected
	NA: not available

## Sheet: Supp.tableS10
Supplementary table S10: Gene fusion events reported by each caller in the default and altered pipeline
Sample Identifier	Expected Fusion	Arriba	FusionCatcher	STAR-Fusion (Default)	STAR-Fusion (Full Monty)		Total Fusions
					Gene Fusion€	Additional Fusions£	Arriba	FusionCatcher	STAR-Fusion (Default)	STAR-Fusion (Full Monty)
ADI-0023	NoFusion	NoFusion	NoFusion	NoFusion	NoFusion	nil	57	254	15	40598
ADII-0162	NoFusion	NoFusion	NoFusion	NoFusion	NoFusion	nil	66	368	12	74403
ADII-0443-DIA1-PB	NoFusion	NoFusion	NoFusion	NoFusion	NoFusion	nil	43	289	14	323569
AYAI-B42PM	KMT2A::AFF1	KMT2A::AFF1	KMT2A::AFF1	KMT2A::AFF1	KMT2A::AFF1	nil	26	265	8	35414
AYAII-0021	EP300::ZNF384	EP300::ZNF384	EP300::ZNF384	EP300::ZNF384	EP300::ZNF384	nil	66	567	11	81078
AYAII-0045	EP300::ZNF384	EP300::ZNF384/ZNF384::EP300	EP300::ZNF384/ZNF384::EP300	EP300::ZNF384/ZNF384::EP300	EP300::ZNF384/ZNF384::EP300	nil	112	403	20	58505
AYAII-0063	BCR::ABL1	BCR::ABL1/ABL1::BCR	BCR::ABL1/ABL1::BCR	BCR::ABL1/ABL1::BCR	BCR::ABL1/ABL1::BCR	nil	44	179	12	43943
AYAII-0072	BCR::ABL1	BCR::ABL1/ABL1::BCR	BCR::ABL1/ABL1::BCR	BCR::ABL1/ABL1::BCR	BCR::ABL1/ABL1::BCR	nil	53	228	6	189091
AYAII-0127	NoFusion	NoFusion	NoFusion	NoFusion	NoFusion	nil	36	93	9	79754
AYAII-0268	KMT2A::AFF1	KMT2A::AFF1/AFF1::KMT2A	KMT2A::AFF1	KMT2A::AFF1	KMT2A::AFF1	nil	76	372	12	120540
AYAII-0408	EP300::ZNF384	EP300::ZNF384	EP300::ZNF384	EP300::ZNF384	EP300::ZNF384	nil	79	276	12	43966
AYAII-0425-DIA1-BM	BCR::ABL1	BCR::ABL1/ABL1::BCR	BCR::ABL1/ABL1::BCR	BCR::ABL1/ABL1::BCR	BCR::ABL1/ABL1::BCR	nil	49	272	13	114504
AYAII-0460-DIA1-BM	NoFusion	NoFusion	NoFusion	NoFusion	NoFusion	nil	103	172	17	110663
AYAII-B10AW	KMT2A::AFF1	KMT2A::AFF1/AFF1::KMT2A	KMT2A::AFF1/AFF1::KMT2A	KMT2A::AFF1/AFF1::KMT2A	KMT2A::AFF1/AFF1::KMT2A	nil	68	409	11	72432
AYAII-B144-LP	NoFusion	NoFusion	NoFusion	NoFusion	NoFusion	nil	42	250	9	31215
CH-A1686	ETV6::RUNX1	ETV6::RUNX1/RUNX1::ETV6	ETV6::RUNX1/RUNX1::ETV6	ETV6::RUNX1/RUNX1::ETV6	ETV6::RUNX1/RUNX1::ETV6	nil	44	169	11	36543
CH-A1839-REL1	ETV6::RUNX1	ETV6::RUNX1/RUNX1::ETV6	ETV6::RUNX1/RUNX1::ETV6	ETV6::RUNX1/RUNX1::ETV6	ETV6::RUNX1/RUNX1::ETV6	nil	482	1056	25	100246
CH-A2005	NoFusion	NoFusion	NoFusion	NoFusion	NoFusion	nil	25	176	13	14065
CH-A2865	ETV6::RUNX1	ETV6::RUNX1	ETV6::RUNX1	ETV6::RUNX1	ETV6::RUNX1	nil	50	213	11	60454
CH-A3294	PAX5::JAK2	PAX5::JAK2	PAX5::JAK2	PAX5::JAK2	PAX5::JAK2/JAK2::PAX5	nil	71	308	24	64756
CH-A5190	ETV6::RUNX1	ETV6::RUNX1/RUNX1::ETV6	ETV6::RUNX1/RUNX1::ETV6	ETV6::RUNX1/RUNX1::ETV6	ETV6::RUNX1/RUNX1::ETV6	nil	43	332	17	82558
CH-A5243-DIA	PAX5::JAK2	PAX5::JAK2	PAX5::JAK2	PAX5::JAK2	PAX5::JAK2	nil	62	153	14	44190
CH-A5528	KMT2A::AFF1	KMT2A::AFF1/AFF1::KMT2A	KMT2A::AFF1/AFF1::KMT2A	KMT2A::AFF1/AFF1::KMT2A	KMT2A::AFF1/AFF1::KMT2A	nil	103	429	22	60625
CH-A5586	ETV6::RUNX1	ETV6::RUNX1/RUNX1::ETV6	ETV6::RUNX1/RUNX1::ETV6	ETV6::RUNX1/RUNX1::ETV6	ETV6::RUNX1/RUNX1::ETV6	nil	36	343	16	51533
CHI-0333	NoFusion	NoFusion	NoFusion	NoFusion	NoFusion	nil	16	96	3	5455
CHI-0509-DIA1-PB	NoFusion	NoFusion	NoFusion	NoFusion	NoFusion	nil	79	530	27	205885
CHI-0525-DIA-BM	NoFusion	NoFusion	NoFusion	NoFusion	NoFusion	nil	64	343	24	134319
CHII-0090	BCR::ABL1	BCR::ABL1/ABL1::BCR	BCR::ABL1/ABL1::BCR	BCR::ABL1/ABL1::BCR	BCR::ABL1/ABL1::BCR	nil	53	192	18	98670
CHII-0400	BCR::ABL1	BCR::ABL1/ABL1::BCR	BCR::ABL1/ABL1::BCR	BCR::ABL1/ABL1::BCR	BCR::ABL1/ABL1::BCR	nil	92	253	14	36264
RNS050-DIA-PB	NoFusion	NoFusion	NoFusion	NoFusion	NoFusion	nil	80	285	16	149119
	€ Gene fusion event reported, reciprocal fusions are listed if detected
	# STAR-Fusion ranks gene fusion events by read counts.
	£ A white list of known ALL pathogenic gene fusions (Supp.table10) was used to filter for additional pathogenic gene fusions

[truncated: 1 more sheets: Supp.tableS11]
